# Supplementary material for: Progress with the Second Dose Measles Vaccine Introduction and Coverage in the WHO African Region
Source: Vaccines (Basel). 2024 Sep 18;12(9):1069. doi: 10.3390/vaccines12091069 (PMC11435470; doi:10.3390/vaccines12091069)
Supplement: Supplementary file 1 [file vaccines-12-01069-s001.zip]

Archive with 1 entries (1 files):
- vaccines-3126068-supplementary.pdf
